# Supplementary material for: Organic Transistors Based on Highly Crystalline Donor–Acceptor π-Conjugated Polymer of Pentathiophene and Diketopyrrolopyrrole
Source: Molecules. 2024 Jan 17;29(2):457. doi: 10.3390/molecules29020457 (PMC10819643; doi:10.3390/molecules29020457)
Supplement: Supplementary file 1 [file molecules-29-00457-s001.zip]

Archive with 1 entries (1 files):
- molecules-2820778-supplementary.pdf
